# Supplementary material for: Group Telerehabilitation to Improve Balance and Mobility in Patients After Stroke Performed at Home: A Feasibility and Pilot Study
Source: Healthcare (Basel). 2026 Jan 4;14(1):129. doi: 10.3390/healthcare14010129 (PMC12785289; doi:10.3390/healthcare14010129)
Supplement: Supplementary file 1 [file healthcare-14-00129-s001.zip]

Archive with 3 entries (2 files):
- healthcare-4060891-supplementary/
- healthcare-4060891-supplementary/RAW DATA_S2_Mocilar et al.pdf
- healthcare-4060891-supplementary/Training program_S1_Mocilar et al.pdf
